# Supplementary material for: Correspondence of Somatic Cell Counts in Bulk-Tank Milk to Prevalence of Subclinical Mastitis in Sheep Flocks
Source: Animals (Basel). 2023 Nov 16;13(22):3541. doi: 10.3390/ani13223541 (PMC10668708; doi:10.3390/ani13223541)
Supplement: Supplementary file 1 [file animals-13-03541-s001.zip]

Archive with 1 entries (1 files):
- animals-2703459-SI.pdf
